# Supplementary material for: Timely Leukapheresis May Interfere with the “Fitness” of Lymphocytes Collected for CAR-T Treatment in High Risk DLBCL Patients
Source: Cancers (Basel). 2022 Oct 27;14(21):5276. doi: 10.3390/cancers14215276 (PMC9655620; doi:10.3390/cancers14215276)
Supplement: Supplementary file 1 [file cancers-14-05276-s001.zip]

Archive with 1 entries (1 files):
- cancers-1934651-supplementary.pdf
